# Supplementary material for: Phosphorylation-dependent deubiquitinase OTUD3 regulates YY1 stability and promotes colorectal cancer progression
Source: Cell Death Dis. 2024 Feb 13;15(2):137. doi: 10.1038/s41419-024-06526-8 (PMC10864350; doi:10.1038/s41419-024-06526-8)
Supplement: Supplementary file 7 — Supplemental Material2 [file 41419_2024_6526_MOESM7_ESM.xlsx]

## Sheet: Sheet1
The results of LC-ms/ms in Figure 5
Accession	Gene	Description	Mw(kDa)	Length	Protein group	Peptides	Unique peptides	Sequence coverage [%]	Unique sequence coverage [%]	Intensity	iBAQ	iBAQ [%]	MS/MS count	SAF	Protein group ID	Peptide ID	Evidence ID	MS/MS ID	Best MS/MS
P36578	RPL4	60S ribosomal protein L4 OS=Homo sapiens OX=9606 GN=RPL4 PE=1 SV=5	47.697	427		17	17	29.3	29.3	747700000	27693000	12.6636	20	0.0468384	106	7;8;234;299;303;364;382;417;433;437;499;500;541;575;674;675;727	8;9;267;339;340;353;424;444;445;487;513;514;518;519;603;604;660;661;698;867;868;953;954	8;9;281;356;357;370;442;463;464;506;532;533;537;538;628;629;686;687;724;898;899;1001;1002	8;9;281;357;370;442;463;506;533;538;628;629;686;724;898;899;1002
P19338	NCL	Nucleolin OS=Homo sapiens OX=9606 GN=NCL PE=1 SV=3	76.614	710		11	11	16.1	16.1	188640000	4100900	1.87528	13	0.0183099	84	34;42;193;227;453;584;585;586;615;659;661	37;38;48;219;260;543;712;713;714;793;794;852;854	37;38;51;227;274;568;738;739;740;822;823;883;885	37;51;227;274;568;738;739;740;822;883;885
P13639	EEF2	Elongation factor 2 OS=Homo sapiens OX=9606 GN=EEF2 PE=1 SV=4	95.338	858	Q15029	11	11	12.1	12.1	116730000	2202500	1.00717	12	0.013986	75	92;157;191;206;207;238;561;636;663;669;724	101;178;217;236;237;238;271;681;822;856;862;950	107;185;225;248;249;250;285;707;853;887;893;998	107;185;225;248;250;285;707;853;887;893;998
O00571	DDX3X	ATP-dependent RNA helicase DDX3X OS=Homo sapiens OX=9606 GN=DDX3X PE=1 SV=3	73.243	662	O15523;Q9NQI0	12	11	20.5	18.9	77362000	1886900	0.86285	11	0.0166163	31	108;116;132;185;222;255;428;439;574;732;760;772	117;128;152;211;255;289;508;522;697;959;991;1004	124;135;159;219;269;303;527;541;723;1007;1040;1053	124;135;159;219;269;303;527;541;723;1007;1040;1053
P68363	TUBA1B	Tubulin alpha-1B chain OS=Homo sapiens OX=9606 GN=TUBA1B PE=1 SV=1	50.152	451	Q71U36;Q9BQE3;P0DPH8;P0DPH7;P68366;Q6PEY2;Q9NY65;A6NHL2	11	11	26.4	26.4	242850000	10559000	4.82847	11	0.0243902	134	79;126;127;128;365;471;517;547;582;668;794	88;144;145;146;425;563;564;627;667;705;861;1026	94;151;152;153;443;588;589;653;693;731;892;1082	94;151;152;153;443;589;653;693;731;892;1082
Q5T2D3	OTUD3	OTU domain-containing protein 3 OS=Homo sapiens OX=9606 GN=OTUD3 PE=1 SV=1	45.124	398		11	11	29.1	29.1	340330000	16206000	7.41075	11	0.0276382	171	43;44;146;162;233;246;278;415;478;503;564	49;50;51;167;185;266;280;315;485;578;579;607;684	52;53;54;174;192;280;294;330;504;603;604;632;710	53;54;174;192;280;294;330;504;603;632;710
P68371	TUBB4B	Tubulin beta-4B chain OS=Homo sapiens OX=9606 GN=TUBB4B PE=1 SV=1	49.831	445	P04350;Q3ZCM7	9	3	17.8	7	175750000	7988600	3.65306	10	0.0224719	135	83;161;304;307;308;333;363;444;652	92;183;184;354;357;358;388;389;423;527;528;843	98;190;191;371;374;375;406;407;441;546;547;874	98;191;371;374;375;406;441;546;874
P11940	PABPC1	Polyadenylate-binding protein 1 OS=Homo sapiens OX=9606 GN=PABPC1 PE=1 SV=2	70.671	636	Q4VXU2;Q9H361;Q96DU9	7	4	12.4	6.8	39919000	928360	0.424525	7	0.0110063	73	38;136;323;344;470;595;797	42;156;377;401;562;725;1029	42;163;395;419;587;751;1085	42;163;395;419;587;751;1085
P60842	EIF4A1	Eukaryotic initiation factor 4A-I OS=Homo sapiens OX=9606 GN=EIF4A1 PE=1 SV=1	46.154	406	Q14240;P38919	5	5	17.2	17.2	123560000	5148200	2.35419	6	0.0147783	127	104;218;254;329;750	113;250;251;288;384;980	120;264;265;302;402;1029	120;265;302;402;1029
P02788	LTF	Lactotransferrin OS=Homo sapiens OX=9606 GN=LTF PE=1 SV=6	78.182	710		5	5	6.3	6.3	32869000	657380	0.30061	5	0.00704225	51	107;117;416;666;801	116;129;486;859;1033	123;136;505;890;1089	123;136;505;890;1089
P08238	HSP90AB1	Heat shock protein HSP 90-beta OS=Homo sapiens OX=9606 GN=HSP90AB1 PE=1 SV=4	83.264	724	P07900;Q14568;Q58FF8;Q58FF7;Q92538	5	5	8.3	8.3	33202000	873750	0.399552	5	0.00690608	64	272;419;482;691;788	309;489;584;898;1020	323;508;609;929;1076	323;508;609;929;1076
P11142	HSPA8	Heat shock cognate 71 kDa protein OS=Homo sapiens OX=9606 GN=HSPA8 PE=1 SV=1	70.898	646	P54652	5	4	9.3	6.8	19433000	525220	0.240175	5	0.00773994	72	69;169;289;487;502	78;192;326;589;606	84;199;343;614;631	84;199;343;614;631
P26641	EEF1G	Elongation factor 1-gamma OS=Homo sapiens OX=9606 GN=EEF1G PE=1 SV=3	50.119	437		6	6	14.6	14.6	55918000	2150700	0.983482	5	0.0114416	95	45;82;334;632;633;752	52;91;390;817;818;819;982	55;97;408;848;849;850;1031	55;97;408;848;850;1031
P40227	CCT6A	T-complex protein 1 subunit zeta OS=Homo sapiens OX=9606 GN=CCT6A PE=1 SV=3	58.024	531		5	5	11.3	11.3	33460000	1195000	0.546455	5	0.0094162	109	138;150;213;292;346	158;171;245;330;404	165;178;259;347;422	165;178;259;347;422
P41091	EIF2S3	Eukaryotic translation initiation factor 2 subunit 3 OS=Homo sapiens OX=9606 GN=EIF2S3 PE=1 SV=3	51.11	472	Q2VIR3	5	5	11.9	11.9	48507000	1940300	0.887269	5	0.0105932	110	24;252;273;376;733	27;286;310;438;960	27;300;324;457;1008	27;300;324;457;1008
Q92841	DDX17	Probable ATP-dependent RNA helicase DDX17 OS=Homo sapiens OX=9606 GN=DDX17 PE=1 SV=2	80.272	729		6	3	9.2	4.7	35358000	862390	0.394357	5	0.00685871	183	58;330;424;439;457;746	65;385;503;522;547;548;975	68;403;522;541;572;573;1024	68;403;522;541;572;1024
Q9P258	RCC2	Protein RCC2 OS=Homo sapiens OX=9606 GN=RCC2 PE=1 SV=2	56.085	522		6	6	10.9	10.9	48567000	1471700	0.672985	5	0.00957854	206	23;65;84;294;336;782	26;72;93;334;392;1014	26;75;99;351;410;1070	26;75;99;351;410;1070
O76094	SRP72	Signal recognition particle subunit SRP72 OS=Homo sapiens OX=9606 GN=SRP72 PE=1 SV=3	74.606	671		5	5	9.1	9.1	11124000	278090	0.127166	4	0.00596125	43	49;250;423;739;784	56;284;502;967;1016	59;298;521;1015;1072	59;298;521;1015;1072
P0DMV9	HSPA1B	Heat shock 70 kDa protein 1B OS=Homo sapiens OX=9606 GN=HSPA1B PE=1 SV=1	70.052	641	P0DMV8;P48741;P17066	4	3	5.8	4.1	41170000	1143600	0.52295	4	0.00624025	70	168;452;485;486	191;542;587;588	198;567;612;613	198;567;612;613
P13010	XRCC5	X-ray repair cross-complementing protein 5 OS=Homo sapiens OX=9606 GN=XRCC5 PE=1 SV=3	82.705	732		4	4	6.7	6.7	24834000	564400	0.258091	4	0.00546448	74	331;681;717;785	386;876;942;1017	404;907;978;1073	404;907;978;1073
P17987	TCP1	T-complex protein 1 subunit alpha OS=Homo sapiens OX=9606 GN=TCP1 PE=1 SV=1	60.344	556		4	4	8.5	8.5	50187000	1433900	0.6557	4	0.00719424	83	20;112;596;795	23;123;726;1027	23;130;752;1083	23;130;752;1083
P23588	EIF4B	Eukaryotic translation initiation factor 4B OS=Homo sapiens OX=9606 GN=EIF4B PE=1 SV=2	69.151	611		3	3	5.4	5.4	65833000	1828700	0.836236	4	0.00654664	89	4;515;581	4;5;624;704	4;5;650;730	5;650;730
P26639	TARS1	Threonine--tRNA ligase 1, cytoplasmic OS=Homo sapiens OX=9606 GN=TARS1 PE=1 SV=3	83.435	723		4	4	5.8	5.8	28882000	589420	0.269533	4	0.0055325	94	197;317;434;671	223;369;515;864	231;387;534;895	231;387;534;895
P39023	RPL3	60S ribosomal protein L3 OS=Homo sapiens OX=9606 GN=RPL3 PE=1 SV=2	46.109	403	Q92901	4	4	9.4	9.4	30632000	1458700	0.667041	4	0.00992556	108	285;479;719;721	322;580;944;946	339;605;980;982	339;605;980;982
P46060	RANGAP1	Ran GTPase-activating protein 1 OS=Homo sapiens OX=9606 GN=RANGAP1 PE=1 SV=1	63.542	587		4	4	8	8	12244000	382620	0.174966	4	0.00681431	111	195;535;737;764	221;653;964;995	229;679;1012;1044	229;679;1012;1044
P48643	CCT5	T-complex protein 1 subunit epsilon OS=Homo sapiens OX=9606 GN=CCT5 PE=1 SV=1	59.671	541		4	4	7.4	7.4	32970000	845390	0.386584	4	0.00739372	115	269;271;400;522	306;308;468;632	320;322;487;658	320;322;487;658
P61221	ABCE1	ATP-binding cassette sub-family E member 1 OS=Homo sapiens OX=9606 GN=ABCE1 PE=1 SV=1	67.314	599		4	4	6.8	6.8	8842700	245630	0.112323	4	0.0066778	128	243;251;494;631	277;285;598;816	291;299;623;847	291;299;623;847
P78371	CCT2	T-complex protein 1 subunit beta OS=Homo sapiens OX=9606 GN=CCT2 PE=1 SV=4	57.488	535		4	4	9.5	9.5	34148000	948560	0.433762	4	0.00747664	138	1;194;463;700	1;220;554;921	1;228;579;957	1;228;579;957
Q02878	RPL6	60S ribosomal protein L6 OS=Homo sapiens OX=9606 GN=RPL6 PE=1 SV=3	32.728	288		5	5	17	17	21182000	1176800	0.538132	4	0.0138889	143	263;665;741;742;802	298;858;969;970;1034	312;889;1017;1018;1090	312;889;1017;1018;1090
Q08J23	NSUN2	RNA cytosine C(5)-methyltransferase NSUN2 OS=Homo sapiens OX=9606 GN=NSUN2 PE=1 SV=2	86.471	767		4	4	6.8	6.8	25164000	503290	0.230147	4	0.00521512	151	270;296;337;481	307;336;393;583	321;353;411;608	321;353;411;608
Q86UE4	MTDH	Protein LYRIC OS=Homo sapiens OX=9606 GN=MTDH PE=1 SV=2	63.837	582		4	4	9.1	9.1	20308000	781080	0.357176	4	0.00687285	176	134;143;658;713	154;164;851;938	161;171;882;974	161;171;882;974
Q99832	CCT7	T-complex protein 1 subunit eta OS=Homo sapiens OX=9606 GN=CCT7 PE=1 SV=2	59.367	543		4	4	7.6	7.6	29024000	829260	0.379208	4	0.00736648	195	77;202;232;692	86;229;265;899	92;237;279;930	92;237;279;930
O15355	PPM1G	Protein phosphatase 1G OS=Homo sapiens OX=9606 GN=PPM1G PE=1 SV=1	59.272	546		3	3	5.9	5.9	24860000	920740	0.42104	3	0.00549451	32	29;219;791	32;252;1023	32;266;1079	32;266;1079
O43175	PHGDH	D-3-phosphoglycerate dehydrogenase OS=Homo sapiens OX=9606 GN=PHGDH PE=1 SV=4	56.651	533		3	3	5.1	5.1	28773000	1065700	0.487328	3	0.00562852	34	26;27;208	29;30;239	29;30;251	29;30;251
P01040	CSTA	Cystatin-A OS=Homo sapiens OX=9606 GN=CSTA PE=1 SV=1	11.006	98		3	3	26.5	26.5	29284000	3660500	1.67389	3	0.0306122	47	367;697;701	428;918;922	446;954;958	446;954;958
P17844	DDX5	Probable ATP-dependent RNA helicase DDX5 OS=Homo sapiens OX=9606 GN=DDX5 PE=1 SV=1	69.148	614		6	3	8.6	3.3	11526000	320160	0.146404	3	0.00488599	82	58;330;391;392;439;673	65;385;457;458;522;866	68;403;476;477;541;897	68;403;476;477;541;897
P26599	PTBP1	Polypyrimidine tract-binding protein 1 OS=Homo sapiens OX=9606 GN=PTBP1 PE=1 SV=1	57.221	531		3	3	6.2	6.2	13606000	647900	0.296275	3	0.00564972	93	129;139;432	147;159;512	154;166;531	154;166;531
P49411	TUFM	Elongation factor Tu, mitochondrial OS=Homo sapiens OX=9606 GN=TUFM PE=1 SV=2	49.542	452		4	4	9.7	9.7	25174000	786690	0.359741	3	0.00663717	117	15;141;216;710	18;161;162;248;934	18;168;169;262;970	18;169;262;970
P54136	RARS1	Arginine--tRNA ligase, cytoplasmic OS=Homo sapiens OX=9606 GN=RARS1 PE=1 SV=2	75.379	660		3	3	4.5	4.5	14113000	344230	0.157411	3	0.00454545	123	393;399;634	459;467;820	478;486;851	478;486;851
Q00839	HNRNPU	Heterogeneous nuclear ribonucleoprotein U OS=Homo sapiens OX=9606 GN=HNRNPU PE=1 SV=6	90.584	825		3	3	4.6	4.6	12104000	247020	0.112958	3	0.00363636	140	407;418;624	476;488;809	495;507;840	495;507;840
Q12906	ILF3	Interleukin enhancer-binding factor 3 OS=Homo sapiens OX=9606 GN=ILF3 PE=1 SV=3	95.338	894		3	3	3.4	3.4	12627000	300650	0.137483	3	0.0033557	153	89;352;406	98;410;475	104;428;494	104;428;494
Q13347	EIF3I	Eukaryotic translation initiation factor 3 subunit I OS=Homo sapiens OX=9606 GN=EIF3I PE=1 SV=1	36.502	325		3	3	11.1	11.1	9653600	438800	0.200656	3	0.00923077	156	372;568;647	433;688;834	452;714;865	452;714;865
Q92945	KHSRP	Far upstream element-binding protein 2 OS=Homo sapiens OX=9606 GN=KHSRP PE=1 SV=4	73.115	711		3	3	4.1	4.1	13279000	323870	0.148101	3	0.00421941	184	98;267;281	107;303;318	114;317;333	114;317;333
Q96GS6	ABHD17A	Alpha/beta hydrolase domain-containing protein 17A OS=Homo sapiens OX=9606 GN=ABHD17A PE=1 SV=1	33.99	310	Q5VST6	3	3	5.8	5.8	39651000	2332400	1.06657	3	0.00967742	188	174;539;720	198;658;945	205;684;981	205;684;981
Q9BUJ2	HNRNPUL1	Heterogeneous nuclear ribonucleoprotein U-like protein 1 OS=Homo sapiens OX=9606 GN=HNRNPUL1 PE=1 SV=2	95.739	856		3	3	3.5	3.5	18998000	404210	0.184839	3	0.00350467	196	35;325;496	39;379;600	39;397;625	39;397;625
Q9Y678	COPG1	Coatomer subunit gamma-1 OS=Homo sapiens OX=9606 GN=COPG1 PE=1 SV=1	97.718	874		3	3	4.3	4.3	11816000	231680	0.105944	3	0.00343249	214	111;645;728	122;832;955	129;863;1003	129;863;1003
P01877	IGHA2	Immunoglobulin heavy constant alpha 2 OS=Homo sapiens OX=9606 GN=IGHA2 PE=1 SV=4	36.591	340	P01876;P0DOX2	2	2	5	5	14475000	851460	0.389359	2	0.00588235	50	773;792	1005;1024	1054;1080	1054;1080
P04843	RPN1	Dolichyl-diphosphooligosaccharide--protein glycosyltransferase subunit 1 OS=Homo sapiens OX=9606 GN=RPN1 PE=1 SV=1	68.569	607		2	2	4	4	3432200	83712	0.0382802	2	0.00329489	55	53;462	60;553	63;578	63;578
P07437	TUBB	Tubulin beta chain OS=Homo sapiens OX=9606 GN=TUBB PE=1 SV=2	49.671	444	Q9BVA1;Q13509;A6NNZ2;Q9BUF5;Q9H4B7	8	1	16.9	2.7	54129000	2460400	1.1251	2	0.0045045	62	33;161;304;321;333;363;444;652	36;183;184;354;375;388;389;423;527;528;843	36;190;191;371;393;406;407;441;546;547;874	36;191;371;393;406;441;546;874
P08670	VIM	Vimentin OS=Homo sapiens OX=9606 GN=VIM PE=1 SV=4	53.652	466	P41219	2	2	5.4	5.4	7032500	200930	0.0918821	2	0.00429185	66	431;606	511;779	530;808	530;808
P08865	RPSA	40S ribosomal protein SA OS=Homo sapiens OX=9606 GN=RPSA PE=1 SV=4	32.854	295		2	2	7.1	7.1	9273800	618260	0.282721	2	0.00677966	67	164;398	187;466	194;485	194;485
P14618	PKM	Pyruvate kinase PKM OS=Homo sapiens OX=9606 GN=PKM PE=1 SV=4	57.937	531		2	2	5.1	5.1	6587000	173340	0.0792657	2	0.00376648	76	57;491	64;594	67;619	67;619
P23246	SFPQ	Splicing factor, proline- and glutamine-rich OS=Homo sapiens OX=9606 GN=SFPQ PE=1 SV=2	76.149	707	Q15233	3	3	3.1	3.1	10322000	286710	0.131108	2	0.00282885	88	86;87;217	95;96;249	101;102;263	101;102;263
P25205	MCM3	DNA replication licensing factor MCM3 OS=Homo sapiens OX=9606 GN=MCM3 PE=1 SV=3	90.981	808		3	3	3.1	3.1	11136000	206230	0.0943058	2	0.00247525	90	378;680;714	440;875;939	459;906;975	459;906;975
P25311	AZGP1	Zinc-alpha-2-glycoprotein OS=Homo sapiens OX=9606 GN=AZGP1 PE=1 SV=2	34.259	298		2	2	7.4	7.4	20838000	1096700	0.501504	2	0.00671141	91	21;514	24;623	24;649	24;649
P28331	NDUFS1	NADH-ubiquinone oxidoreductase 75 kDa subunit, mitochondrial OS=Homo sapiens OX=9606 GN=NDUFS1 PE=1 SV=3	79.468	727		4	4	5.8	5.8	6395100	145340	0.0664617	2	0.00275103	96	253;436;725;731	287;517;951;958	301;536;999;1006	301;536;999;1006
P33993	MCM7	DNA replication licensing factor MCM7 OS=Homo sapiens OX=9606 GN=MCM7 PE=1 SV=4	81.308	719		2	2	3.5	3.5	10311000	219380	0.100319	2	0.00278164	102	48;163	55;186	58;193	58;193
P35637	FUS	RNA-binding protein FUS OS=Homo sapiens OX=9606 GN=FUS PE=1 SV=1	53.426	526		2	2	6.1	6.1	21981000	1293000	0.591269	2	0.00380228	105	383;662	446;855	465;886	465;886
P38646	HSPA9	Stress-70 protein, mitochondrial OS=Homo sapiens OX=9606 GN=HSPA9 PE=1 SV=2	73.681	679		2	2	3.8	3.8	5989500	139290	0.0636951	2	0.00294551	107	99;711	108;935	115;971	115;971
P49368	CCT3	T-complex protein 1 subunit gamma OS=Homo sapiens OX=9606 GN=CCT3 PE=1 SV=4	60.534	545		2	2	4	4	5122300	138440	0.0633064	2	0.00366972	116	55;653	62;844	65;875	65;875
P50990	CCT8	T-complex protein 1 subunit theta OS=Homo sapiens OX=9606 GN=CCT8 PE=1 SV=4	59.621	548		3	3	7.1	7.1	21234000	517890	0.236823	2	0.00364964	118	28;362;464	31;422;555	31;440;580	31;440;580
P50991	CCT4	T-complex protein 1 subunit delta OS=Homo sapiens OX=9606 GN=CCT4 PE=1 SV=4	57.924	539		3	3	6.9	6.9	9298300	244690	0.111893	2	0.00371058	119	215;247;580	247;281;703	261;295;729	261;295;729
P68871	HBB	Hemoglobin subunit beta OS=Homo sapiens OX=9606 GN=HBB PE=1 SV=2	15.998	147	P02042	2	2	18.4	18.4	16504000	1500400	0.686109	2	0.0136054	136	754;769	984;1001	1033;1050	1033;1050
Q01469	FABP5	Fatty acid-binding protein 5 OS=Homo sapiens OX=9606 GN=FABP5 PE=1 SV=3	15.164	135		2	2	7.4	7.4	11735000	1066800	0.487831	2	0.0148148	141	144;145	165;166	172;173	172;173
Q06203	PPAT	Amidophosphoribosyltransferase OS=Homo sapiens OX=9606 GN=PPAT PE=1 SV=1	57.399	517		2	2	4.1	4.1	4481600	154540	0.0706687	2	0.00386847	144	265;324	300;378	314;396	314;396
Q13867	BLMH	Bleomycin hydrolase OS=Homo sapiens OX=9606 GN=BLMH PE=1 SV=1	52.562	455		2	2	7.3	7.3	9792100	337660	0.154407	2	0.0043956	158	64;693	71;900	74;931	74;931
Q14974	KPNB1	Importin subunit beta-1 OS=Homo sapiens OX=9606 GN=KPNB1 PE=1 SV=2	97.17	876		2	2	2.3	2.3	10964000	249180	0.113946	2	0.00228311	162	679;740	874;968	905;1016	905;1016
Q15003	NCAPH	Condensin complex subunit 2 OS=Homo sapiens OX=9606 GN=NCAPH PE=1 SV=3	82.563	741		2	2	3	3	22200000	584220	0.267155	2	0.00269906	165	368;635	429;821	447;852	447;852
Q5SSJ5	HP1BP3	Heterochromatin protein 1-binding protein 3 OS=Homo sapiens OX=9606 GN=HP1BP3 PE=1 SV=1	61.207	553		2	2	5.1	5.1	9858000	328600	0.150264	2	0.00361664	170	73;670	82;863	88;894	88;894
Q8WUA2	PPIL4	Peptidyl-prolyl cis-trans isomerase-like 4 OS=Homo sapiens OX=9606 GN=PPIL4 PE=1 SV=1	57.225	492		2	2	5.5	5.5	2008200	69250	0.0316669	2	0.00406504	180	103;280	112;317	119;332	119;332
Q92499	DDX1	ATP-dependent RNA helicase DDX1 OS=Homo sapiens OX=9606 GN=DDX1 PE=1 SV=2	82.432	740		3	3	4.1	4.1	16111000	350250	0.160164	2	0.0027027	182	147;179;298	168;205;338	175;213;355	175;213;355
Q96P63	SERPINB12	Serpin B12 OS=Homo sapiens OX=9606 GN=SERPINB12 PE=1 SV=1	46.276	405		2	2	5.7	5.7	4275700	213790	0.0977628	2	0.00493827	190	113;295	124;335	131;352	131;352
Q96S55	WRNIP1	ATPase WRNIP1 OS=Homo sapiens OX=9606 GN=WRNIP1 PE=1 SV=2	72.133	665		2	2	3.5	3.5	14936000	426730	0.195137	2	0.00300752	192	81;749	90;979	96;1028	96;1028
Q96SB4	SRPK1	SRSF protein kinase 1 OS=Homo sapiens OX=9606 GN=SRPK1 PE=1 SV=2	74.325	655		2	2	3.7	3.7	19403000	606330	0.277265	2	0.00305344	193	351;630	409;815	427;846	427;846
Q9NR30	DDX21	Nucleolar RNA helicase 2 OS=Homo sapiens OX=9606 GN=DDX21 PE=1 SV=5	87.344	783		3	3	4.7	4.7	9586300	222940	0.101947	2	0.00255428	201	5;60;221	6;67;254	6;70;268	6;70;268
Q9NZI8	IGF2BP1	Insulin-like growth factor 2 mRNA-binding protein 1 OS=Homo sapiens OX=9606 GN=IGF2BP1 PE=1 SV=2	63.481	577		2	2	4.7	4.7	7960300	227440	0.104005	2	0.0034662	204	543;715	663;940	689;976	689;976
Q9UMS4	PRPF19	Pre-mRNA-processing factor 19 OS=Homo sapiens OX=9606 GN=PRPF19 PE=1 SV=1	55.181	504		2	2	4.6	4.6	12293000	558770	0.255517	2	0.00396825	209	409;690	478;897	497;928	497;928
Q9UNF1	MAGED2	Melanoma-associated antigen D2 OS=Homo sapiens OX=9606 GN=MAGED2 PE=1 SV=2	64.954	606		2	2	2.8	2.8	2607900	76703	0.0350751	2	0.00330033	210	50;237	57;270	60;284	60;284
Q9Y3I0	RTCB	RNA-splicing ligase RtcB homolog OS=Homo sapiens OX=9606 GN=RTCB PE=1 SV=1	55.21	505		2	2	4	4	8693800	299790	0.137089	2	0.0039604	211	440;629	523;814	542;845	542;845
A0A075B6R9	IGKV2D-24	Probable non-functional immunoglobulin kappa variable 2D-24 OS=Homo sapiens OX=9606 GN=IGKV2D-24 PE=1 SV=1	13.079	120		1	1	9.2	9.2	6493200	1298600	0.593829	1	0.00833333	29	763	994	1043	1043
A4FU69	EFCAB5	EF-hand calcium-binding domain-containing protein 5 OS=Homo sapiens OX=9606 GN=EFCAB5 PE=1 SV=3	173.404	1503		1	1	0.7	0.7	7515000	81685	0.0373533	1	0.000665336	30	523	633	659	659
O15371	EIF3D	Eukaryotic translation initiation factor 3 subunit D OS=Homo sapiens OX=9606 GN=EIF3D PE=1 SV=1	63.973	548		2	2	3.3	3.3	10129000	375130	0.171541	1	0.00182482	33	686;734	892;961	923;1009	923;1009
O43670	ZNF207	BUB3-interacting and GLEBS motif-containing protein ZNF207 OS=Homo sapiens OX=9606 GN=ZNF207 PE=1 SV=1	50.751	478		1	1	4.2	4.2	2721500	151200	0.0691414	1	0.00209205	37	498	602	627	627
O43776	NARS1	Asparagine--tRNA ligase, cytoplasmic OS=Homo sapiens OX=9606 GN=NARS1 PE=1 SV=1	62.943	548		1	1	2.4	2.4	6936500	239190	0.109378	1	0.00182482	38	277	314	329	329
O75534	CSDE1	Cold shock domain-containing protein E1 OS=Homo sapiens OX=9606 GN=CSDE1 PE=1 SV=2	88.885	798		1	1	1.5	1.5	5169700	97541	0.044604	1	0.00125313	40	235	268	282	282
O76021	RSL1D1	Ribosomal L1 domain-containing protein 1 OS=Homo sapiens OX=9606 GN=RSL1D1 PE=1 SV=3	54.973	490		1	1	1.4	1.4	6183700	237830	0.108756	1	0.00204082	41	171	195	202	202
O76031	CLPX	ATP-dependent Clp protease ATP-binding subunit clpX-like, mitochondrial OS=Homo sapiens OX=9606 GN=CLPX PE=1 SV=2	69.224	633		1	1	2.1	2.1	1100200	24449	0.0111801	1	0.00157978	42	611	789	818	818
O95425	SVIL	Supervillin OS=Homo sapiens OX=9606 GN=SVIL PE=1 SV=2	247.746	2214		1	1	0.7	0.7	11968000	88002	0.0402419	1	0.000451671	44	388	453	472	472
O95968	SCGB1D1	Secretoglobin family 1D member 1 OS=Homo sapiens OX=9606 GN=SCGB1D1 PE=1 SV=1	9.898	90		1	1	10	10	2737600	684400	0.312965	1	0.0111111	46	59	66	69	69
P01591	JCHAIN	Immunoglobulin J chain OS=Homo sapiens OX=9606 GN=JCHAIN PE=1 SV=4	18.099	159		1	1	7.5	7.5	6329400	703270	0.321594	1	0.00628931	48	623	808	839	839
P01859	IGHG2	Immunoglobulin heavy constant gamma 2 OS=Homo sapiens OX=9606 GN=IGHG2 PE=1 SV=2	35.901	326	P01861;P01857;P01860;P0DOX5	1	1	2.1	2.1	2553500	196420	0.0898198	1	0.00306748	49	118	130	137	137
P04792	HSPB1	Heat shock protein beta-1 OS=Homo sapiens OX=9606 GN=HSPB1 PE=1 SV=2	22.783	205		1	1	7.8	7.8	9698800	692770	0.316793	1	0.00487805	54	762	993	1042	1042
P05198	EIF2S1	Eukaryotic translation initiation factor 2 subunit 1 OS=Homo sapiens OX=9606 GN=EIF2S1 PE=1 SV=3	36.112	315		1	1	3.8	3.8	6130800	278670	0.127431	1	0.0031746	58	771	1003	1052	1052
P07195	LDHB	L-lactate dehydrogenase B chain OS=Homo sapiens OX=9606 GN=LDHB PE=1 SV=2	36.638	334		1	1	4.5	4.5	1863300	88727	0.0405735	1	0.00299401	60	592	721	747	747
P07910	HNRNPC	Heterogeneous nuclear ribonucleoproteins C1/C2 OS=Homo sapiens OX=9606 GN=HNRNPC PE=1 SV=4	33.67	306		1	1	3.6	3.6	10243000	465600	0.212912	1	0.00326797	63	72	81	87	87
P08243	ASNS	Asparagine synthetase [glutamine-hydrolyzing] OS=Homo sapiens OX=9606 GN=ASNS PE=1 SV=4	64.37	561		1	1	1.8	1.8	4127400	117930	0.0539275	1	0.00178253	65	119	131	138	138
P11021	HSPA5	Endoplasmic reticulum chaperone BiP OS=Homo sapiens OX=9606 GN=HSPA5 PE=1 SV=2	72.333	654		3	2	5	5	7762400	204270	0.0934095	1	0.00152905	71	289;290;484	326;327;586	343;344;611	343;344;611
P14868	DARS1	Aspartate--tRNA ligase, cytoplasmic OS=Homo sapiens OX=9606 GN=DARS1 PE=1 SV=2	57.136	501		1	1	2	2	3075500	76888	0.0351597	1	0.00199601	77	286	323	340	340
P17812	CTPS1	CTP synthase 1 OS=Homo sapiens OX=9606 GN=CTPS1 PE=1 SV=2	66.69	591		1	1	2	2	2643200	80097	0.0366271	1	0.00169205	81	223	256	270	270
P20042	EIF2S2	Eukaryotic translation initiation factor 2 subunit 2 OS=Homo sapiens OX=9606 GN=EIF2S2 PE=1 SV=2	38.388	333		1	1	3.3	3.3	0	NA	NA	1	0.003003	85	612	790	819	819
P21333	FLNA	Filamin-A OS=Homo sapiens OX=9606 GN=FLNA PE=1 SV=4	280.739	2647		1	1	0.5	0.5	1941200	12856	0.00587885	1	0.000377786	86	88	97	103	103
P25705	ATP5F1A	ATP synthase subunit alpha, mitochondrial OS=Homo sapiens OX=9606 GN=ATP5F1A PE=1 SV=1	59.751	553		1	1	2.9	2.9	1608700	44686	0.0204342	1	0.00180832	92	660	853	884	884
P29508	SERPINB3	Serpin B3 OS=Homo sapiens OX=9606 GN=SERPINB3 PE=1 SV=2	44.565	390		1	1	2.6	2.6	6011200	261360	0.119516	1	0.0025641	97	230	263	277	277
P31947	SFN	14-3-3 protein sigma OS=Homo sapiens OX=9606 GN=SFN PE=1 SV=1	27.774	248		1	1	5.2	5.2	0	NA	NA	1	0.00403226	100	789	1021	1077	1077
P33992	MCM5	DNA replication licensing factor MCM5 OS=Homo sapiens OX=9606 GN=MCM5 PE=1 SV=5	82.286	734		1	1	2.2	2.2	12823000	261690	0.119667	1	0.0013624	101	566	686	712	712
P35030	PRSS3	Trypsin-3 OS=Homo sapiens OX=9606 GN=PRSS3 PE=1 SV=2	32.529	304		1	1	4.3	4.3	9432000	589500	0.269569	1	0.00328947	103	747	976	1025	1025
P46063	RECQL	ATP-dependent DNA helicase Q1 OS=Homo sapiens OX=9606 GN=RECQL PE=1 SV=3	73.457	649		1	1	1.7	1.7	4632200	121900	0.055743	1	0.00154083	112	610	788	817	817
P47897	QARS1	Glutamine--tRNA ligase OS=Homo sapiens OX=9606 GN=QARS1 PE=1 SV=1	87.799	775		1	1	1.4	1.4	4207900	84158	0.0384841	1	0.00129032	113	716	941	977	977
P47929	LGALS7	Galectin-7 OS=Homo sapiens OX=9606 GN=LGALS7 PE=1 SV=2	15.075	136		1	1	5.9	5.9	4531100	411920	0.188365	1	0.00735294	114	236	269	283	283
P51114	FXR1	Fragile X mental retardation syndrome-related protein 1 OS=Homo sapiens OX=9606 GN=FXR1 PE=1 SV=3	69.721	621		1	1	2.9	2.9	3762500	101690	0.0465012	1	0.00161031	120	347	405	423	423
P51991	HNRNPA3	Heterogeneous nuclear ribonucleoprotein A3 OS=Homo sapiens OX=9606 GN=HNRNPA3 PE=1 SV=2	39.595	378		1	1	5.8	5.8	3865600	193280	0.0883839	1	0.0026455	121	625	810	841	841
P53350	PLK1	Serine/threonine-protein kinase PLK1 OS=Homo sapiens OX=9606 GN=PLK1 PE=1 SV=1	68.255	603		1	1	1.8	1.8	2092400	55063	0.0251794	1	0.00165837	122	556	676	702	702
P55160	NCKAP1L	Nck-associated protein 1-like OS=Homo sapiens OX=9606 GN=NCKAP1L PE=1 SV=3	128.153	1127		1	1	0.7	0.7	17242000	269400	0.123192	1	0.000887311	125	101	110	117	117
P60228	EIF3E	Eukaryotic translation initiation factor 3 subunit E OS=Homo sapiens OX=9606 GN=EIF3E PE=1 SV=1	52.221	445		1	1	2.5	2.5	3039200	94975	0.0434306	1	0.00224719	126	519	629	655	655
P61313	RPL15	60S ribosomal protein L15 OS=Homo sapiens OX=9606 GN=RPL15 PE=1 SV=2	24.146	204		1	1	4.4	4.4	3225600	230400	0.105358	1	0.00490196	129	602	734	762	762
P62136	PPP1CA	Serine/threonine-protein phosphatase PP1-alpha catalytic subunit OS=Homo sapiens OX=9606 GN=PPP1CA PE=1 SV=1	37.512	330		1	1	4.2	4.2	2299600	114980	0.0525786	1	0.0030303	130	563	683	709	709
P62917	RPL8	60S ribosomal protein L8 OS=Homo sapiens OX=9606 GN=RPL8 PE=1 SV=2	28.025	257		1	1	4.3	4.3	3441900	264760	0.121071	1	0.00389105	131	85	94	100	100
Q06830	PRDX1	Peroxiredoxin-1 OS=Homo sapiens OX=9606 GN=PRDX1 PE=1 SV=1	22.11	199		1	1	4	4	2196900	146460	0.0669739	1	0.00502513	145	9	10	10	10
Q07065	CKAP4	Cytoskeleton-associated protein 4 OS=Homo sapiens OX=9606 GN=CKAP4 PE=1 SV=2	66.022	602		1	1	2.3	2.3	4280800	95128	0.0435005	1	0.00166113	146	643	830	861	861
Q07666	KHDRBS1	KH domain-containing, RNA-binding, signal transduction-associated protein 1 OS=Homo sapiens OX=9606 GN=KHDRBS1 PE=1 SV=1	48.227	443		1	1	2.5	2.5	3802600	181080	0.0828051	1	0.00225734	147	297	337	354	354
Q09028	RBBP4	Histone-binding protein RBBP4 OS=Homo sapiens OX=9606 GN=RBBP4 PE=1 SV=3	47.656	425		1	1	3.3	3.3	6252100	367770	0.168175	1	0.00235294	152	10	11	11	11
Q13148	TARDBP	TAR DNA-binding protein 43 OS=Homo sapiens OX=9606 GN=TARDBP PE=1 SV=1	44.74	414		1	1	4.3	4.3	2049700	120570	0.0551348	1	0.00241546	154	172	196	203	203
Q13243	SRSF5	Serine/arginine-rich splicing factor 5 OS=Homo sapiens OX=9606 GN=SRSF5 PE=1 SV=1	31.264	272	Q13247;Q08170	1	1	3.3	3.3	4283200	305940	0.139902	1	0.00367647	148	377	439	458	458
Q13310	PABPC4	Polyadenylate-binding protein 4 OS=Homo sapiens OX=9606 GN=PABPC4 PE=1 SV=1	70.783	644	Q5JQF8	4	1	7	1.4	0	NA	NA	1	0.0015528	155	38;136;577;595	42;156;700;725	42;163;726;751	42;163;726;751
Q13885	TUBB2A	Tubulin beta-2A chain OS=Homo sapiens OX=9606 GN=TUBB2A PE=1 SV=1	49.907	445		7	1	15.1	3.6	7425400	337520	0.154343	1	0.00224719	159	33;161;306;333;363;444;652	36;183;184;356;388;389;423;527;528;843	36;190;191;373;406;407;441;546;547;874	36;191;373;406;441;546;874
Q14103	HNRNPD	Heterogeneous nuclear ribonucleoprotein D0 OS=Homo sapiens OX=9606 GN=HNRNPD PE=1 SV=1	38.434	355		1	1	3.9	3.9	2708100	180540	0.0825581	1	0.0028169	160	279	316	331	331
Q14444	CAPRIN1	Caprin-1 OS=Homo sapiens OX=9606 GN=CAPRIN1 PE=1 SV=2	78.366	709		1	1	1.6	1.6	5600400	243500	0.111349	1	0.00141044	161	567	687	713	713
Q14997	PSME4	Proteasome activator complex subunit 4 OS=Homo sapiens OX=9606 GN=PSME4 PE=1 SV=2	211.334	1843		1	1	0.6	0.6	69473000	655410	0.299709	1	0.000542594	164	369	430	448	448
Q15046	KARS1	Lysine--tRNA ligase OS=Homo sapiens OX=9606 GN=KARS1 PE=1 SV=3	68.048	597		1	1	2.7	2.7	1751800	53086	0.0242754	1	0.00167504	166	6	7	7	7
Q49AA0	ZFP69	Zinc finger protein 69 homolog OS=Homo sapiens OX=9606 GN=ZFP69 PE=2 SV=2	61.181	526		1	1	1.7	1.7	1679400	37320	0.0170659	1	0.00190114	167	196	222	230	230
Q56A73	SPIN4	Spindlin-4 OS=Homo sapiens OX=9606 GN=SPIN4 PE=1 SV=1	28.66	249		1	1	3.2	3.2	16212000	853280	0.390192	1	0.00401606	168	353	411	429	429
Q6UWP8	SBSN	Suprabasin OS=Homo sapiens OX=9606 GN=SBSN PE=1 SV=2	60.541	590		1	1	3.1	3.1	3787900	118370	0.0541288	1	0.00169492	173	173	197	204	204
Q86Y56	DNAAF5	Dynein axonemal assembly factor 5 OS=Homo sapiens OX=9606 GN=DNAAF5 PE=1 SV=4	93.521	855		1	1	0.9	0.9	2661900	56636	0.0258988	1	0.00116959	177	356	414	432	432
Q8N1G4	LRRC47	Leucine-rich repeat-containing protein 47 OS=Homo sapiens OX=9606 GN=LRRC47 PE=1 SV=1	63.473	583		1	1	2.1	2.1	2332700	66648	0.0304771	1	0.00171527	178	148	169	176	176
Q8N6T3	ARFGAP1	ADP-ribosylation factor GTPase-activating protein 1 OS=Homo sapiens OX=9606 GN=ARFGAP1 PE=1 SV=2	44.668	406		1	1	1.7	1.7	13057000	567720	0.259609	1	0.00246305	179	757	988	1037	1037
Q8WVV4	POF1B	Protein POF1B OS=Homo sapiens OX=9606 GN=POF1B PE=1 SV=3	68.065	589		1	1	1.7	1.7	5254900	169510	0.0775143	1	0.00169779	181	473	567	592	592
Q92973	TNPO1	Transportin-1 OS=Homo sapiens OX=9606 GN=TNPO1 PE=1 SV=2	102.355	898		1	1	1.3	1.3	2223300	49407	0.022593	1	0.00111359	185	684	887	918	918
Q96EP0	RNF31	E3 ubiquitin-protein ligase RNF31 OS=Homo sapiens OX=9606 GN=RNF31 PE=1 SV=1	119.652	1072		1	1	0.7	0.7	37301000	632220	0.289104	1	0.000932836	186	52	59	62	62
Q96GA3	LTV1	Protein LTV1 homolog OS=Homo sapiens OX=9606 GN=LTV1 PE=1 SV=1	54.855	475		1	1	1.5	1.5	5049100	210380	0.0962035	1	0.00210526	187	149	170	177	177
Q96NL6	SCLT1	Sodium channel and clathrin linker 1 OS=Homo sapiens OX=9606 GN=SCLT1 PE=1 SV=2	80.91	688		1	1	0.9	0.9	27519000	491410	0.224714	1	0.00145349	189	405	474	493	493
Q96QK1	VPS35	Vacuolar protein sorting-associated protein 35 OS=Homo sapiens OX=9606 GN=VPS35 PE=1 SV=2	91.707	796		1	1	1.4	1.4	4878400	103800	0.0474661	1	0.00125628	191	421	491	510	510
Q99878	H2AC14	Histone H2A type 1-J OS=Homo sapiens OX=9606 GN=H2AC14 PE=1 SV=3	13.936	128	Q96KK5;Q71UI9;P0C0S5;Q9BTM1;Q16777;Q93077;Q8IUE6;Q7L7L0;Q6FI13;P20671;P0C0S8;P04908;Q96QV6;P16104	1	1	7	7	3129400	447060	0.204434	1	0.0078125	56	25	28	28	28
Q9BW92	TARS2	Threonine--tRNA ligase, mitochondrial OS=Homo sapiens OX=9606 GN=TARS2 PE=1 SV=1	81.036	718		1	1	1.7	1.7	0	NA	NA	1	0.00139276	197	16	19	19	19
Q9H3U1	UNC45A	Protein unc-45 homolog A OS=Homo sapiens OX=9606 GN=UNC45A PE=1 SV=1	103.077	944		1	1	1.7	1.7	2071300	32878	0.0150346	1	0.00105932	198	46	53	56	56
Q9HAW4	CLSPN	Claspin OS=Homo sapiens OX=9606 GN=CLSPN PE=1 SV=3	151.094	1339		1	1	0.9	0.9	41392000	636790	0.291194	1	0.000746826	199	609	787	816	816
Q9HB58	SP110	Sp110 nuclear body protein OS=Homo sapiens OX=9606 GN=SP110 PE=1 SV=5	78.396	689		1	1	1.7	1.7	147230000	3874500	1.77175	1	0.00145138	200	640	826	857	857
Q9NR50	EIF2B3	Translation initiation factor eIF-2B subunit gamma OS=Homo sapiens OX=9606 GN=EIF2B3 PE=1 SV=1	50.24	452		1	1	2.4	2.4	3620600	129310	0.0591314	1	0.00221239	202	102	111	118	118
Q9NRR6	INPP5E	Phosphatidylinositol polyphosphate 5-phosphatase type IV OS=Homo sapiens OX=9606 GN=INPP5E PE=1 SV=2	70.205	644		1	1	1.2	1.2	6786800	183430	0.0838797	1	0.0015528	203	501	605	630	630
Q9P203	BTBD7	BTB/POZ domain-containing protein 7 OS=Homo sapiens OX=9606 GN=BTBD7 PE=1 SV=3	126.368	1132		1	1	0.9	0.9	67081000	1219700	0.55775	1	0.000883392	205	316	368	386	386
Q9UI10	EIF2B4	Translation initiation factor eIF-2B subunit delta OS=Homo sapiens OX=9606 GN=EIF2B4 PE=1 SV=2	57.557	523		1	1	2.1	2.1	1538900	54962	0.0251333	1	0.00191205	207	735	962	1010	1010
Q9Y5A9	YTHDF2	YTH domain-containing family protein 2 OS=Homo sapiens OX=9606 GN=YTHDF2 PE=1 SV=2	62.334	579		1	1	1.9	1.9	12507000	543770	0.248658	1	0.00172712	212	558	678	704	704
Q9Y5X1	SNX9	Sorting nexin-9 OS=Homo sapiens OX=9606 GN=SNX9 PE=1 SV=1	66.592	595		1	1	2.4	2.4	2173000	77606	0.035488	1	0.00168067	213	646	833	864	864
O43570	CA12	Carbonic anhydrase 12 OS=Homo sapiens OX=9606 GN=CA12 PE=1 SV=1	39.451	354		1	1	2	2	0	NA	NA	0	0	36	151	172	179	179
P06310	IGKV2-30	Immunoglobulin kappa variable 2-30 OS=Homo sapiens OX=9606 GN=IGKV2-30 PE=3 SV=2	13.185	120	P01615;A2NJV5;A0A0A0MRZ7;A0A075B6S6;A0A075B6S2;A0A075B6P5;P01614;A0A087WW87	1	1	10.8	10.8	13605000	2721100	1.24432	0	0	28	186	212	220	220
P06702	S100A9	Protein S100-A9 OS=Homo sapiens OX=9606 GN=S100A9 PE=1 SV=1	13.242	114		1	1	11.4	11.4	2752600	305850	0.13986	0	0	59	373	434	453	453
P0C645	OR4E1	Olfactory receptor 4E1 OS=Homo sapiens OX=9606 GN=OR4E1 PE=3 SV=2	35.737	315		1	1	3.2	3.2	0	NA	NA	0	0	68	454	544	569	569
P16989	YBX3	Y-box-binding protein 3 OS=Homo sapiens OX=9606 GN=YBX3 PE=1 SV=4	40.09	372		1	1	2.4	2.4	0	NA	NA	0	0	80	483	585	610	610
P21730	C5AR1	C5a anaphylatoxin chemotactic receptor 1 OS=Homo sapiens OX=9606 GN=C5AR1 PE=1 SV=2	39.336	350		1	1	3.7	3.7	0	NA	NA	0	0	87	641	827	858	858
P55040	GEM	GTP-binding protein GEM OS=Homo sapiens OX=9606 GN=GEM PE=1 SV=1	33.949	296		1	1	4.1	4.1	0	NA	NA	0	0	124	511	616	642	642
Q14980	NUMA1	Nuclear mitotic apparatus protein 1 OS=Homo sapiens OX=9606 GN=NUMA1 PE=1 SV=2	238.26	2115		1	1	0.4	0.4	0	NA	NA	0	0	163	614	792	821	821
Q5JTD0	TJAP1	Tight junction-associated protein 1 OS=Homo sapiens OX=9606 GN=TJAP1 PE=1 SV=1	61.821	557		1	1	1.8	1.8	0	NA	NA	0	0	169	410	479	498	498
Q6ZMW3	EML6	Echinoderm microtubule-associated protein-like 6 OS=Homo sapiens OX=9606 GN=EML6 PE=2 SV=2	217.899	1958		1	1	0.5	0.5	0	NA	NA	0	0	174	395	461	480	480
Q7L592	NDUFAF7	Protein arginine methyltransferase NDUFAF7, mitochondrial OS=Homo sapiens OX=9606 GN=NDUFAF7 PE=1 SV=1	49.238	441		1	1	2	2	0	NA	NA	0	0	175	799	1031	1087	1087
Q99814	EPAS1	Endothelial PAS domain-containing protein 1 OS=Homo sapiens OX=9606 GN=EPAS1 PE=1 SV=3	96.459	870		1	1	0.9	0.9	0	NA	NA	0	0	194	184	210	218	218
Q9UKS7	IKZF2	Zinc finger protein Helios OS=Homo sapiens OX=9606 GN=IKZF2 PE=1 SV=2	59.574	526		1	1	1.9	1.9	0	NA	NA	0	0	208	729	956	1004	1004
